# Supplementary material for: Antibiotics Trigger Host Innate Immune Response via Microbiota–Brain Communication in C. elegans
Source: Int J Mol Sci. 2024 Aug 14;25(16):8866. doi: 10.3390/ijms25168866 (PMC11354627; doi:10.3390/ijms25168866)
Supplement: Supplementary file 1 [file ijms-25-08866-s001.zip]

Archive with 1 entries (1 files):
- ijms-3119986-supplementary.pdf
